# Supplementary material for: GD2 Identifies Cancer Stemness in Glioblastoma and Phytoalexin Library Screen Identifies Potential Novel Natural Inhibitors
Source: Int J Mol Sci. 2026 Apr 14;27(8):3490. doi: 10.3390/ijms27083490 (PMC13115847; doi:10.3390/ijms27083490)
Supplement: Supplementary file 1 [file ijms-27-03490-s001.zip]

Archive with 1 entries (1 files):
- ijms-4205996-supplementary.pdf
